# Supplementary material for: PBMC transcriptome profiles identifies potential candidate genes and functional networks controlling the innate and the adaptive immune response to PRRSV vaccine in Pietrain pig
Source: PLoS One. 2017 Mar 9;12(3):e0171828. doi: 10.1371/journal.pone.0171828 (PMC5344314; doi:10.1371/journal.pone.0171828)
Supplement: S1 Table — List of differentially expressed genes in porcine PBMCs associated with innate response to PRRSV vaccine. (XLSX) [file pone.0171828.s001.xlsx]

## Sheet: DEGs D1 vs. D0
Affy. Transcript ID	Accession Nr.	Gene Symbol	Gene Name	Entrez ID	Fold Change	FDR
15180027	NA	NA	NA	NA	3.46273	0.0175926
15214394	ABO84843	UBB	ubiquitin B	100125968	2.87478	0.00908868
15180663	NA	NA	NA	NA	2.36017	0.012813
15180905	NA	NA	NA	NA	2.36017	0.012813
15180929	NA	NA	NA	NA	2.36017	0.012813
15181927	NA	NA	NA	NA	2.33947	0.0100245
15310592	AAS55931	RPS17	ribosomal protein S17	414392	2.19473	0.010648
15292645	ABD77251	ATP5B	ATP synthase, H+ transporting, mitochondrial F1 complex, beta polypeptide	100157156	2.15517	0.00929446
15199071	AK235999	PTGES2	prostaglandin E synthase 2	100155133	2.14157	0.0102318
15181753	NA	NA	NA	NA	2.14046	0.00850152
15180579	NA	NA	NA	NA	2.08845	0.0111288
15180687	NA	NA	NA	NA	2.08845	0.0111288
15199899	NA	NA	NA	NA	2.04614	0.00817057
15199519	NA	NA	NA	NA	1.96602	0.0386159
15250025	NR_037200	MIR296	microRNA mir-296	100526375	1.9652	0.0091385
15313260	NA	NA	NA	NA	1.91751	0.00992196
15180853	NA	NA	NA	NA	1.90277	0.0169828
15182631	NA	NA	NA	NA	1.88877	0.0200313
15182953	NA	NA	NA	NA	1.86613	0.00817057
15350869	NA	NA	NA	NA	1.84984	0.0191234
15181815	NA	NA	NA	NA	1.83755	0.0170547
15272891	NA	NA	NA	NA	1.8221	0.0168893
15351457	NA	NA	NA	NA	1.81801	0.00908868
15341357	NA	NA	NA	NA	1.78731	0.0115071
15182227	NA	NA	NA	NA	1.76242	0.0156588
15256666	NA	NA	NA	NA	1.75899	0.0411778
15314839	ABX82809	DDX39B	DEAD (Asp-Glu-Ala-Asp) box polypeptide 39B	448813	1.73344	0.0192226
15180493	NA	NA	NA	NA	1.72715	0.00850152
15342373	NA	NA	NA	NA	1.72496	0.010648
15332937	AAC12737	SLC2A2	solute carrier family 2 (facilitated glucose transporter), member 2	397429	1.70847	0.0143376
15267948	ABK55624	ATP5J2	ATP synthase, H+ transporting, mitochondrial Fo complex, subunit F2	100037979	1.70555	0.0119788
15311938	NA	NA	NA	NA	1.69146	0.00908868
15351583	NA	NA	NA	NA	1.67533	0.0107684
15251756	XM_003134527	EN2	engrailed homeobox 2	100512078	1.67368	0.0160429
15351585	NA	NA	NA	NA	1.67127	0.0110782
15182775	NA	NA	NA	NA	1.66906	0.0371758
15351437	NA	NA	NA	NA	1.65274	0.00817057
15316859	XM_001925990	MESP1	mesoderm posterior 1 homolog (mouse)	100155863	1.63678	0.029988
15351582	NA	NA	NA	NA	1.63401	0.0110229
15351587	NA	NA	NA	NA	1.6305	0.0110431
15256375	AK236799	VAV1	vav 1 guanine nucleotide exchange factor	100519821	1.62411	0.0102318
15351581	NA	NA	NA	NA	1.6101	0.0101668
15351385	NA	NA	NA	NA	1.60889	0.0100245
15180065	NA	NA	NA	NA	1.60451	0.0110229
15229123	NA	NA	NA	NA	1.59948	0.012273
15211619	ABF21150	STAT3	signal transducer and activator of transcription 3 (acute-phase response factor)	733648	1.59715	0.00908868
15303040	AK236789	CD79A	CD79a molecule, immunoglobulin-associated alpha	100190992	1.58583	0.0152811
15343639	NA	NA	NA	NA	1.58127	0.0119548
15182065	NA	NA	NA	NA	1.5785	0.0198536
15180947	NA	NA	NA	NA	1.57683	0.00850152
15344983	NA	NA	NA	NA	1.57414	0.00991693
15296332	NA	NA	NA	NA	1.57189	0.0184595
15181053	NA	NA	NA	NA	1.5698	0.0276458
15345489	NA	NA	NA	NA	1.5624	0.00850152
15299483	ACK36990	LCK	lymphocyte-specific protein tyrosine kinase	100233188	1.56156	0.0132103
15180597	NA	NA	NA	NA	1.55966	0.0421942
15341505	NA	NA	NA	NA	1.55616	0.00908868
15192984	NA	NA	NA	NA	1.55449	0.0122012
15351586	NA	NA	NA	NA	1.55032	0.0115071
15181177	NA	NA	NA	NA	1.53893	0.0111092
15180871	NA	NA	NA	NA	1.53451	0.0479494
15182039	NA	NA	NA	NA	1.52669	0.0336421
15339317	NA	NA	NA	NA	1.51157	0.010439
15181305	NA	NA	NA	NA	1.50895	0.0498536
15349547	NA	NA	NA	NA	1.50634	0.0297727
15180013	NA	NA	NA	NA	-1.50516	0.00817057
15243247	AB490121	DUSP1	dual specificity phosphatase 1	100522469	-1.50739	0.00798421
15351015	NA	NA	NA	NA	-1.50776	0.0149447
15279019	NA	NA	NA	NA	-1.50896	0.0495749
15262020	NA	NA	NA	NA	-1.51108	0.0143924
15182035	NA	NA	NA	NA	-1.51341	0.0138467
15350949	NA	NA	NA	NA	-1.51542	0.0101591
15264213	NA	NA	NA	NA	-1.51657	0.0111569
15235100	NA	NA	NA	NA	-1.5182	0.0182744
15350891	NA	NA	NA	NA	-1.52318	0.00929446
15201160	XM_003130784	MLLT10	myeloid/lymphoid or mixed-lineage leukemia (trithorax homolog, Drosophila); translocated to, 10	100521678	-1.52962	0.0101092
15207910	XM_003131544	SKAP1	src kinase associated phosphoprotein 1	100521471	-1.53205	0.014034
15197441	AK232033	DOCK8	dedicator of cytokinesis 8	100153522	-1.53298	0.0117293
15342505	NA	NA	NA	NA	-1.5348	0.0275334
15181379	NA	NA	NA	NA	-1.53646	0.0184595
15349343	NA	NA	NA	NA	-1.53734	0.0101668
15344303	NA	NA	NA	NA	-1.53916	0.0154352
15211887	NA	NA	NA	NA	-1.54309	0.0119548
15182397	NA	NA	NA	NA	-1.5433	0.0106876
15276937	NA	NA	NA	NA	-1.54866	0.0104949
15306931	XM_005665459	LOC100524873	cytochrome b-c1 complex subunit 6, mitochondrial-like	100524873	-1.54897	0.0192226
15348305	NA	NA	NA	NA	-1.55323	0.00851113
15183049	NA	NA	NA	NA	-1.55394	0.0219735
15182527	NA	NA	NA	NA	-1.55406	0.0337201
15181587	NA	NA	NA	NA	-1.55625	0.0400977
15317746	NA	NA	NA	NA	-1.55712	0.0299368
15204312	XM_003131056	LOC100155367	ras-related protein Rap-2a-like	100155367	-1.55728	0.00908868
15182997	NA	NA	NA	NA	-1.56227	0.0386956
15339035	NA	NA	NA	NA	-1.56257	0.018635
15254432	AAL85414	EEF1G	eukaryotic translation elongation factor 1 gamma	397022	-1.56327	0.0123273
15339047	NA	NA	NA	NA	-1.56769	0.0148498
15246783	AK238873	TRPC4AP	transient receptor potential cation channel, subfamily C, member 4 associated protein	100156677	-1.56926	0.00817057
15280655	NA	NA	NA	NA	-1.57874	0.0156331
15285525	NA	NA	NA	NA	-1.57874	0.0156331
15246388	AK394577	LOC100512637	small nuclear ribonucleoprotein-associated protein B'-like	100512637	-1.5813	0.0144164
15351604	NA	NA	NA	NA	-1.58485	0.0102318
15313903	AK233692	SERPINB1	serpin peptidase inhibitor, clade B (ovalbumin), member 1	100155145	-1.58598	0.0146273
15335030	XM_003135366	UTP14A	UTP14, U3 small nucleolar ribonucleoprotein, homolog A (yeast)	100523416	-1.59087	0.0100677
15195179	AK236600	RTF1	Rtf1, Paf1/RNA polymerase II complex component, homolog (S. cerevisiae)	100524183	-1.59391	0.0115503
15314313	XM_001927950	LOC100154916	histone H4-like	100154916	-1.59518	0.0191453
15325491	NA	NA	NA	NA	-1.59997	0.0470516
15214375	NA	NA	NA	NA	-1.60718	0.0228723
15312074	NA	NA	NA	NA	-1.60781	0.010648
15248760	NA	NA	NA	NA	-1.60917	0.0341859
15230464	NA	NA	NA	NA	-1.61129	0.0127977
15324020	XR_130811	LOC100525935	uncharacterized LOC100525935	100525935	-1.61227	0.0316437
15237423	NA	NA	NA	NA	-1.6125	0.0100245
15180209	NA	NA	NA	NA	-1.61408	0.012813
15180507	NA	NA	NA	NA	-1.61408	0.012813
15254803	NA	NA	NA	NA	-1.6197	0.0117503
15291415	NA	NA	NA	NA	-1.61987	0.00897473
15342111	NA	NA	NA	NA	-1.62146	0.0145736
15239666	AAV85773	RPL10	ribosomal protein L10	733593	-1.62867	0.00817057
15239680	AAV85773	RPL10	ribosomal protein L10	733593	-1.62867	0.00817057
15351207	NA	NA	NA	NA	-1.63996	0.0110782
15236209	AY609391	DAPL1	death associated protein-like 1	100157537	-1.64256	0.0091385
15279006	NA	NA	NA	NA	-1.64382	0.0348267
15341967	NA	NA	NA	NA	-1.64493	0.0148918
15289680	AAA91804	GAPDH	glyceraldehyde-3-phosphate dehydrogenase	396823	-1.65105	0.0171705
15341845	NA	NA	NA	NA	-1.65253	0.0354493
15271449	NA	NA	NA	NA	-1.65655	0.0154878
15293774	XM_003126492	LOC100521013	C-type lectin domain family 2 member H-like	100521013	-1.65896	0.0104949
15246982	AJ293583	RPN2	ribophorin II	100154432	-1.66381	0.011301
15244438	AK344497	UBL5	ubiquitin-like 5	100513004	-1.67724	0.00908868
15181111	NA	NA	NA	NA	-1.67841	0.0423599
15220365	NA	NA	NA	NA	-1.68039	0.0172366
15180271	NA	NA	NA	NA	-1.68152	0.0185622
15180569	NA	NA	NA	NA	-1.68152	0.0185622
15181549	NA	NA	NA	NA	-1.69204	0.0146744
15216484	AK231623	LOC100522899	probable protein BRICK1-like	100522899	-1.6941	0.0226513
15285854	XM_003355215	LOC100624086	histone H2A type 2-C-like	100624086	-1.69544	0.0157741
15351584	NA	NA	NA	NA	-1.69827	0.0100245
15182419	NA	NA	NA	NA	-1.70017	0.0110782
15203373	NA	NA	NA	NA	-1.70164	0.00908868
15203374	NA	NA	NA	NA	-1.70164	0.00908868
15182777	NA	NA	NA	NA	-1.70402	0.0106876
15213201	NA	NA	NA	NA	-1.70574	0.0180378
15321714	NA	NA	NA	NA	-1.70957	0.0190597
15241758	XM_003483759	NCL	nucleolin	100737210	-1.71444	0.00936146
15298394	NA	NA	NA	NA	-1.71537	0.0170114
15313538	NA	NA	NA	NA	-1.71975	0.00908868
15182951	NA	NA	NA	NA	-1.72285	0.0137009
15192524	NA	NA	NA	NA	-1.72873	0.0170547
15307070	NA	NA	NA	NA	-1.73401	0.00938227
15295708	NA	NA	NA	NA	-1.73646	0.0192009
15287877	AK239696	BIN2	bridging integrator 2	100519772	-1.73699	0.00936146
15188592	AK348912	LOC100627892	uncharacterized LOC100627892	100627892	-1.74282	0.0136724
15188594	AK348912	LOC100627892	uncharacterized LOC100627892	100627892	-1.74282	0.0136724
15196086	NA	NA	NA	NA	-1.74303	0.010648
15313785	NA	NA	NA	NA	-1.74358	0.025799
15259645	NA	NA	NA	NA	-1.74373	0.0100245
15231241	NA	NA	NA	NA	-1.74405	0.0138087
15181763	NA	NA	NA	NA	-1.74586	0.0120012
15233691	NA	NA	NA	NA	-1.74625	0.0156306
15276945	NA	NA	NA	NA	-1.74726	0.0162121
15280659	NA	NA	NA	NA	-1.75096	0.00929446
15285521	NA	NA	NA	NA	-1.75096	0.00929446
15213211	NA	NA	NA	NA	-1.75606	0.0234868
15351594	NA	NA	NA	NA	-1.75801	0.0110782
15214060	ACE76522	CHD3	chromodomain helicase DNA binding protein 3	100188906	-1.76053	0.00938227
15182813	NA	NA	NA	NA	-1.76947	0.0100245
15349033	NA	NA	NA	NA	-1.76981	0.0100677
15209687	ACE76522	CHD3	chromodomain helicase DNA binding protein 3	100188906	-1.77743	0.00938227
15280658	NA	NA	NA	NA	-1.77766	0.0248527
15285522	NA	NA	NA	NA	-1.77766	0.0248527
15181253	NA	NA	NA	NA	-1.779	0.00929446
15197751	AAM21478	TPM2	tropomyosin 2 (beta)	396693	-1.78511	0.0100245
15348657	NA	NA	NA	NA	-1.78853	0.0110229
15254102	NA	NA	NA	NA	-1.79532	0.0386956
15182451	NA	NA	NA	NA	-1.79742	0.00897473
15267768	NA	NA	NA	NA	-1.8002	0.0110782
15314289	NA	NA	NA	NA	-1.80279	0.0328897
15289682	NA	NA	NA	NA	-1.81219	0.0237129
15259791	NA	NA	NA	NA	-1.81258	0.0127213
15254049	NA	NA	NA	NA	-1.82253	0.00908868
15182573	NA	NA	NA	NA	-1.82888	0.00908868
15281782	NA	NA	NA	NA	-1.8314	0.00908868
15351606	NA	NA	NA	NA	-1.835	0.00817057
15231135	AK237777	TPST2	tyrosylprotein sulfotransferase 2	100154448	-1.83929	0.00908868
15322377	ABI97179	RAB28	RAB28, member RAS oncogene family	100144497	-1.83975	0.00817057
15183053	NA	NA	NA	NA	-1.84178	0.0231818
15265517	NA	NA	NA	NA	-1.84502	0.0365566
15287565	NA	NA	NA	NA	-1.84546	0.0435259
15224175	NA	NA	NA	NA	-1.84844	0.0261949
15288100	NA	NA	NA	NA	-1.85009	0.0176163
15327941	NA	NA	NA	NA	-1.85724	0.0123028
15191713	NA	NA	NA	NA	-1.8598	0.0187955
15265516	NA	NA	NA	NA	-1.86485	0.0143305
15342189	NA	NA	NA	NA	-1.87213	0.00850152
15297089	AAA64616	TGFB1	transforming growth factor, beta 1	397078	-1.87878	0.0100245
15295706	NA	NA	NA	NA	-1.88068	0.0344341
15181079	NA	NA	NA	NA	-1.88308	0.0202468
15312175	NA	NA	NA	NA	-1.88351	0.0264115
15317897	NA	NA	NA	NA	-1.88351	0.0264115
15196084	ABI29190	LOC100038029	ribosomal protein L4	100038029	-1.89505	0.0131378
15255944	NA	NA	NA	NA	-1.8963	0.0136668
15326379	NA	NA	NA	NA	-1.90455	0.0347397
15330738	NA	NA	NA	NA	-1.90455	0.0347397
15222414	NA	NA	NA	NA	-1.91236	0.00442982
15224178	NA	NA	NA	NA	-1.91375	0.0194903
15270187	NA	NA	NA	NA	-1.9159	0.0137174
15310153	NA	NA	NA	NA	-1.9208	0.0115503
15273922	NA	NA	NA	NA	-1.92269	0.00798421
15208006	NA	NA	NA	NA	-1.92977	0.0119788
15268359	NA	NA	NA	NA	-1.93324	0.00817057
15295707	NA	NA	NA	NA	-1.93403	0.018649
15287558	NA	NA	NA	NA	-1.94491	0.0100245
15310160	NA	NA	NA	NA	-1.95946	0.00850152
15193471	NA	NA	NA	NA	-1.96937	0.00817057
15280657	NA	NA	NA	NA	-1.97144	0.0100245
15285523	NA	NA	NA	NA	-1.97144	0.0100245
15280661	NA	NA	NA	NA	-1.97169	0.0242582
15285519	NA	NA	NA	NA	-1.97169	0.0242582
15224781	ABC47963	LOC100049695	ribosomal phosphoprotein large PO subunit	100049695	-1.97241	0.0137916
15326381	NA	NA	NA	NA	-1.97418	0.0281053
15330736	NA	NA	NA	NA	-1.97418	0.0281053
15182779	NA	NA	NA	NA	-1.97508	0.047133
15280656	NA	NA	NA	NA	-1.98212	0.0189212
15285524	NA	NA	NA	NA	-1.98212	0.0189212
15287556	NA	NA	NA	NA	-1.98879	0.0167887
15310158	NA	NA	NA	NA	-1.99647	0.010892
15287654	NA	NA	NA	NA	-1.99869	0.00850152
15224810	NA	NA	NA	NA	-1.99969	0.0299368
15287561	NA	NA	NA	NA	-2.01289	0.00993804
15301312	AAG01450	SERPINC1	serpin peptidase inhibitor, clade C (antithrombin), member 1	100125972	-2.02256	0.0195183
15223822	NA	NA	NA	NA	-2.02396	0.0111092
15218308	NA	NA	NA	NA	-2.02679	0.0100245
15217617	NA	NA	NA	NA	-2.03201	0.0279271
15255513	NA	NA	NA	NA	-2.03848	0.00993804
15255512	AK233912	RPS13	ribosomal protein S13	100513520	-2.03848	0.00993804
15275686	NA	NA	NA	NA	-2.05248	0.00929446
15303544	AK233375	RPS11	ribosomal protein S11	100513660	-2.09087	0.0110229
15287645	NA	NA	NA	NA	-2.09429	0.0153179
15196082	ABI29190	LOC100038029	ribosomal protein L4	100038029	-2.11675	0.00850152
15254100	NA	NA	NA	NA	-2.12676	0.0119548
15201338	AK389847	PRKCQ	protein kinase C, theta	100621326	-2.12863	0.015249
15295715	NA	NA	NA	NA	-2.13325	0.00953461
15216174	NA	NA	NA	NA	-2.13372	0.00817057
15251266	NA	NA	NA	NA	-2.13848	0.0121689
15259794	NA	NA	NA	NA	-2.17047	0.0467034
15271447	NA	NA	NA	NA	-2.1815	0.0100245
15293783	NA	NA	NA	NA	-2.18313	0.0183009
15310600	AAS55931	RPS17	ribosomal protein S17	414392	-2.19473	0.010648
15339059	NA	NA	NA	NA	-2.19811	0.00817057
15219462	AK237554	SNRK	SNF related kinase	100525079	-2.21506	0.00850152
15245273	NA	NA	NA	NA	-2.21861	0.0100677
15270191	NA	NA	NA	NA	-2.22462	0.0240986
15181341	NA	NA	NA	NA	-2.23453	0.00908868
15230467	NA	NA	NA	NA	-2.26582	0.00850152
15289681	NA	NA	NA	NA	-2.27481	0.0100245
15217837	NA	NA	NA	NA	-2.28035	0.0110782
15229921	NA	NA	NA	NA	-2.28155	0.010648
15311888	NA	NA	NA	NA	-2.28847	0.00817057
15330402	NA	NA	NA	NA	-2.30533	0.0150814
15280663	NA	NA	NA	NA	-2.33383	0.0261122
15285517	NA	NA	NA	NA	-2.33383	0.0261122
15181779	NA	NA	NA	NA	-2.33716	0.00817057
15325489	NA	NA	NA	NA	-2.37986	0.00908868
15295711	NA	NA	NA	NA	-2.39039	0.00908868
15256598	NA	NA	NA	NA	-2.39941	0.0202086
15281780	NA	NA	NA	NA	-2.40707	0.0461714
15287564	NA	NA	NA	NA	-2.42612	0.00929446
15213199	NA	NA	NA	NA	-2.4402	0.0369401
15317765	NA	NA	NA	NA	-2.46347	0.0113434
15330408	NA	NA	NA	NA	-2.48063	0.0100245
15264411	NA	NA	NA	NA	-2.4989	0.00866174
15310157	NA	NA	NA	NA	-2.51624	0.00798421
15196080	NA	NA	NA	NA	-2.52823	0.0182955
15210918	NA	NA	NA	NA	-2.59273	0.00997796
15182517	NA	NA	NA	NA	-2.64796	0.0091385
15317751	NA	NA	NA	NA	-2.65049	0.00817057
15213200	NA	NA	NA	NA	-2.68814	0.0275872
15270192	NA	NA	NA	NA	-2.73994	0.00817057
15256602	NA	NA	NA	NA	-2.82184	0.00817057
15180203	NA	NA	NA	NA	-2.83512	0.00815985
15180501	NA	NA	NA	NA	-2.83512	0.00815985
15329468	NA	NA	NA	NA	-3.07061	0.00798421
15211890	NA	NA	NA	NA	-3.133	0.00850152
15217625	NA	NA	NA	NA	-3.15818	0.00563067
15218310	NA	NA	NA	NA	-3.23824	0.0178682
15213210	NA	NA	NA	NA	-3.27805	0.015946
15295704	NA	NA	NA	NA	-3.43719	0.00897473
15213204	NA	NA	NA	NA	-3.47548	0.00978345
15255946	NA	NA	NA	NA	-3.53987	0.000279142
15295709	NA	NA	NA	NA	-3.55197	0.0214149
15181331	NA	NA	NA	NA	-3.56109	0.00897473
15287557	NA	NA	NA	NA	-3.76472	0.0191779
15192561	NA	NA	NA	NA	-3.85823	0.00798421
15287559	NA	NA	NA	NA	-3.92964	0.00908868
15271448	NA	NA	NA	NA	-4.46183	0.0100245
