# Supplementary material for: PBMC transcriptome profiles identifies potential candidate genes and functional networks controlling the innate and the adaptive immune response to PRRSV vaccine in Pietrain pig
Source: PLoS One. 2017 Mar 9;12(3):e0171828. doi: 10.1371/journal.pone.0171828 (PMC5344314; doi:10.1371/journal.pone.0171828)
Supplement: S2 Table — List of differentially expressed genes in porcine PBMCs associated with adaptive response to PRRSV vaccine. (XLSX) [file pone.0171828.s002.xlsx]

## Sheet: DEGs_D28 vs. D0
Affy. Transcript ID	Accession Nr.	Gene Symbol	Gene Name	Entrez ID	Fold Change	FDR
15320849	AAA16616	IL8	interleukin 8	396880	4.49467	2.32285e-05
15293750	XM_005655677	LOC100622915	natural killer cells antigen CD94-like	100622915	2.9192	0.00521205
15182831	NA	NA	NA	NA	2.8941	0.00521205
15242861	ACJ72856	GZMA	granzyme A (granzyme 1, cytotoxic T-lymphocyte-associated serine esterase 3)	100233183	2.49584	0.0099931
15224584	AK233471	SDS	serine dehydratase	100155595	2.43892	0.00401103
15242869	ADO66683	GZMA	granzyme A (granzyme 1, cytotoxic T-lymphocyte-associated serine esterase 3)	100526762	2.43736	0.00521205
15289360	ABK42066	KLRC1	killer cell lectin-like receptor subfamily C, member 1	100144622	2.3978	0.00521205
15180021	NA	NA	NA	NA	1.99449	0.0135241
15293040	AAM27193	IFNG	interferon, gamma	396991	1.98274	0.00920107
15183981	XM_003121199	SAMD3	sterile alpha motif domain containing 3	100524004	1.95681	0.042741
15227478	NA	NA	NA	NA	1.94051	0.0178118
15207538	AB090356	CCR7	chemokine (C-C motif) receptor 7	396663	1.90382	0.00461852
15331246	ACX37091	STEAP4	STEAP family member 4	100310802	1.87432	0.00466799
15222284	NA	NA	NA	NA	1.85121	0.00461852
15351269	NA	NA	NA	NA	1.83564	0.0332383
15303464	AK233375	RPS11	ribosomal protein S11	100513660	1.79935	0.0128139
15290063	AAA30990	LOC396897	apomucin	396897	1.77246	0.00942213
15273623	NA	NA	NA	NA	1.77227	0.0268449
15182777	NA	NA	NA	NA	1.75877	0.0179132
15311590	ACJ72857	GZMB	granzyme B (granzyme 2, cytotoxic T-lymphocyte-associated serine esterase 1)	100233184	1.75749	0.0401177
15345419	NA	NA	NA	NA	1.7414	0.00194327
15275400	NA	NA	NA	NA	1.71447	0.0135241
15222555	NA	NA	NA	NA	1.71152	0.0377203
15272787	AAF74525	RSAD2	radical S-adenosyl methionine domain-containing protein 2	396752	1.71125	0.0135241
15350369	NA	NA	NA	NA	1.67935	0.00521205
15350371	NA	NA	NA	NA	1.67935	0.00521205
15181835	NA	NA	NA	NA	1.64126	0.0274233
15237690	AK230703	CXCR2	chemokine (C-X-C motif) receptor 2	100124654	1.61035	0.00521205
15258464	ABU40195	F2R	coagulation factor II (thrombin) receptor	100521609	1.59277	0.0135386
15183880	AAK29437	VNN1	vanin 1	397246	1.58798	0.00688419
15351271	NA	NA	NA	NA	1.57384	0.0297261
15347889	NA	NA	NA	NA	1.57006	0.0233322
15319930	AK344371	NCAPG	non-SMC condensin I complex, subunit G	100513670	1.55486	0.0238237
15222973	AK349984	SLC37A1	solute carrier family 37 (glucose-6-phosphate transporter), member 1	100519174	1.55453	0.00194327
15198633	XM_005660387	MEGF9	multiple EGF-like-domains 9	100157028	1.55128	0.0231246
15327720	NA	NA	NA	NA	-1.5361	0.0144572
15182807	NA	NA	NA	NA	1.53014	0.0486672
15182111	NA	NA	NA	NA	1.52725	0.0111283
15246928	AK234065	MYL9	myosin, light chain 9, regulatory	100157760	-1.51303	0.0193799
15249310	AK234065	MYL9	myosin, light chain 9, regulatory	100157760	-1.51303	0.0193799
15297089	AAA64616	TGFB1	transforming growth factor, beta 1	397078	-1.53268	0.0352348
15290210	XM_005664161	AMIGO2	adhesion molecule with Ig-like domain 2	100152349	-1.53996	0.0331696
15332987	NA	NA	NA	NA	-1.54196	0.013396
15232641	AK236834	LOC100158017	testican-2-like	100158017	-1.54346	0.0157906
15190771	NA	NA	NA	NA	-1.54498	0.00589082
15347693	NA	NA	NA	NA	-1.55599	0.0399118
15276937	NA	NA	NA	NA	-1.57279	0.0185168
15250325	NA	NA	NA	NA	-1.57372	0.0155028
15307070	NA	NA	NA	NA	-1.58374	0.0194361
15231271	AK239434	GATSL3	GATS protein-like 3	100157272	-1.58687	0.032395
15346995	NA	NA	NA	NA	-1.5907	0.0163202
15275686	NA	NA	NA	NA	-1.5931	0.0323937
15180985	NA	NA	NA	NA	-1.5943	0.0469038
15229615	AAA31013	CLU	clusterin	397025	-1.59497	0.026959
15257702	AAB52914	UBA52	ubiquitin A-52 residue ribosomal protein fusion product 1	397418	-1.60174	0.00521205
15351645	NA	NA	NA	NA	-1.60352	0.0370014
15335546	NA	NA	NA	NA	-1.6038	0.0128139
15316565	AAB93957	CTSH	cathepsin H	396969	-1.60626	0.00521205
15336673	XM_003135101	LOC100516529	eukaryotic peptide chain release factor GTP-binding subunit ERF3B-like	100516529	-1.60776	0.00414246
15249383	XM_001928462	BLCAP	bladder cancer associated protein	100155728	-1.60963	0.0136074
15311909	NA	NA	NA	NA	-1.60979	0.00989844
15288219	AK238828	DGKA	diacylglycerol kinase, alpha 80kDa	397097	-1.61167	0.00663765
15303851	XM_003127404	MYADM	myeloid-associated differentiation marker	100519316	-1.62908	0.00521205
15343525	NA	NA	NA	NA	-1.64082	0.00701269
15197751	AAM21478	TPM2	tropomyosin 2 (beta)	396693	-1.64104	0.022781
15351646	NA	NA	NA	NA	-1.64121	0.0362021
15321547	ACD93012	LEF1	lymphoid enhancer-binding factor 1	100170126	-1.65989	0.00686126
15181355	NA	NA	NA	NA	-1.66035	0.0114251
15324208	NA	NA	NA	NA	-1.66299	0.0135241
15332951	NA	NA	NA	NA	-1.67287	0.00461852
15291590	AAF17356	TIMP-3	tissue inhibitor of metalloproteinase-3	396775	-1.68339	0.0415049
15350521	NA	NA	NA	NA	-1.69686	0.0329744
15313903	AK233692	SERPINB1	serpin peptidase inhibitor, clade B (ovalbumin), member 1	100155145	-1.70468	0.0265737
15238810	AAK14993	ANGPT2	angiopoietin 2	396730	-1.70554	0.0377203
15351209	NA	NA	NA	NA	-1.71162	0.00194327
15223822	NA	NA	NA	NA	-1.71964	0.0390243
15287561	NA	NA	NA	NA	-1.72348	0.027654
15257699	NA	NA	NA	NA	-1.72548	0.0239046
15259473	XR_298143	LOC100512951	transcription factor 7-like	100512951	-1.7335	0.00521205
15239744	ABV69561	LASS6	ceramide synthase 6	100126279	-1.73391	0.00521205
15192693	XM_003353218	THEMIS	thymocyte selection associated	100622458	-1.73782	0.0282972
15332899	AK351517	FAIM3	Fas apoptotic inhibitory molecule 3	100520045	-1.75852	0.00414246
15193471	NA	NA	NA	NA	-1.76235	0.00976492
15242566	AK348861	IL7R	interleukin 7 receptor	100271930	-1.79064	0.0060158
15303979	NA	NA	NA	NA	-1.79299	0.00163992
15339625	NA	NA	NA	NA	-1.80544	0.00521205
15321926	AK346906	LOC100525175	placenta-specific gene 8 protein-like	100525175	-1.82226	0.013396
15351624	NA	NA	NA	NA	-1.82474	0.0144671
15229921	NA	NA	NA	NA	-1.82977	0.0418175
15276635	NA	NA	NA	NA	-1.83206	0.0114251
15329468	NA	NA	NA	NA	-1.8362	0.0206728
15351595	NA	NA	NA	NA	-1.87673	0.00532636
15209179	XM_003131818	FAM101B	family with sequence similarity 101, member B	100524216	-1.89729	0.00715067
15351626	NA	NA	NA	NA	-1.95716	0.00194327
15330408	NA	NA	NA	NA	-1.97478	0.0374672
15321897	ACN62224	HPSE	heparanase	100271932	-2.00059	0.00521205
15264411	NA	NA	NA	NA	-2.00188	0.0194361
15335870	AK231328	GRPR	gastrin-releasing peptide receptor	100517439	-2.00541	0.0128139
15349895	NA	NA	NA	NA	-2.00864	0.00686126
15222414	NA	NA	NA	NA	-2.01444	0.00183837
15211890	NA	NA	NA	NA	-2.06968	0.0353887
15254100	NA	NA	NA	NA	-2.08064	0.0272111
15303544	NA	NA	NA	100513660	-2.08765	0.020885
15319625	AK351172	GSTA4	glutathione S-transferase alpha 4	100152951	-2.09642	0.00613009
15250330	ACR67004	LOC100302368	trypsinogen	100302368	-2.10756	0.0060158
15183053	NA	NA	NA	NA	-2.12766	0.0347394
15332893	AAA74410	IL10	interleukin 10	397106	-2.13099	0.00574482
15351606	NA	NA	NA	NA	-2.18462	0.00461852
15351622	NA	NA	NA	NA	-2.23271	0.0136074
15351594	NA	NA	NA	NA	-2.24713	0.00976492
15351608	NA	NA	NA	NA	-2.26984	0.00521205
15351604	NA	NA	NA	NA	-2.2943	0.00521205
15351596	NA	NA	NA	NA	-2.46841	0.00521205
15254102	NA	NA	NA	NA	-2.47509	0.0324435
15213211	NA	NA	NA	NA	-2.51437	0.0166092
